# Supplementary material for: Optimizing Moss and Lichen Transplants as Biomonitors of Airborne Anthropogenic Microfibers
Source: Biology (Basel). 2023 Sep 25;12(10):1278. doi: 10.3390/biology12101278 (PMC10604676; doi:10.3390/biology12101278)
Supplement: Supplementary file 1 [file biology-12-01278-s001.zip]

Archive with 1 entries (1 files):
- biology-2553843-supplementary.pdf
